# Supplementary material for: Mitochondrial transcription factor A (TFAM) shapes metabolic and invasion gene signatures in melanoma
Source: Sci Rep. 2018 Sep 21;8:14190. doi: 10.1038/s41598-018-31170-6 (PMC6155108; doi:10.1038/s41598-018-31170-6)
Supplement: Supplementary file 3 — Supplementary table 2 [file 41598_2018_31170_MOESM3_ESM.xlsx]

## Sheet: Title Page
Mitochondrial transcription factor A (TFAM) shapes metabolic and invasion gene signatures in melanoma.
Araujo LF, Siena ADD, Placa JR, Brotto DB, Barros II, Muys BR, Biagi Jr CAO, Peronni KC, Sousa JF, Molfetta GA, West LC, West AP, Leopoldino AM, Espreafico EM, Silva WA Jr

## Sheet: DEGs-WM melanoma cell lines
Gene	Ensembl ID	logFC	FDR
F2RL1	ENSG00000164251	15.9561	1.77e-05
ME1	ENSG00000065833	15.5821	1.45e-09
FENDRR	ENSG00000268388	15.4995	0.00140741
THBD	ENSG00000178726	14.9188	7.66e-05
VGLL3	ENSG00000206538	14.7747	0.0210747
MIR143	ENSG00000249669	14.1493	0.0285616
SLFN12	ENSG00000172123	13.6763	9.79e-08
BEX1	ENSG00000133169	13.6646	0.00121908
HSPB3	ENSG00000169271	13.6209	0.00112836
SNX7	ENSG00000162627	13.5233	2.94e-08
KRTAP1-5	ENSG00000221852	13.4333	0.00259568
CXCL10	ENSG00000169245	13.0963	0.0192993
ZNF385D	ENSG00000151789	12.9527	0.0498597
FAM155A	ENSG00000204442	12.8891	0.0249513
TP73-AS1	ENSG00000227372	12.7818	0.0133654
CCDC144B	ENSG00000154874	12.7148	0.00081231
THBS1	ENSG00000137801	12.6974	0.00153146
ZNF229	ENSG00000278318	12.4165	0.00815006
SUCNR1	ENSG00000198829	12.4106	0.0282718
CSMD1	ENSG00000183117	12.3745	0.00276231
COL3A1	ENSG00000168542	12.3568	0.00391775
MIR3606	ENSG00000168542	12.3568	0.00391775
MUSK	ENSG00000030304	12.2914	0.0153146
COLEC12	ENSG00000158270	12.2518	3e-09
PTGER3	ENSG00000050628	12.186	0.0249513
IGFBP4	ENSG00000141753	12.18	2.48e-06
WISP1	ENSG00000104415	12.1526	0.0106264
CFH	ENSG00000000971	12.124	0.00438489
PID1	ENSG00000153823	12.0779	0.0232605
ZNF607	ENSG00000198182	11.8732	0.0157515
PTPRO	ENSG00000151490	11.8427	0.0216562
ZNF287	ENSG00000141040	11.8093	0.000298709
MGLL	ENSG00000074416	11.7511	0.0337507
LINC00221	ENSG00000270816	11.5749	1.72e-05
DCN	ENSG00000011465	11.4626	0.0467402
COL12A1	ENSG00000111799	11.4442	0.00665959
AMIGO2	ENSG00000139211	11.3615	0.0412566
ZNF583	ENSG00000198440	11.3579	0.00417671
COL1A1	ENSG00000108821	11.348	0.000311011
FGFR2	ENSG00000066468	11.1565	0.0300923
CDH6	ENSG00000113361	11.1398	0.00220495
SCG5	ENSG00000166922	11.0845	0.00315108
MYH13	ENSG00000006788	11.0838	0.0213784
BTBD11	ENSG00000151136	11.0073	0.0300923
PRSS35	ENSG00000146250	11.0073	0.0488927
AOX1	ENSG00000138356	10.9989	0.0274005
ATP8B4	ENSG00000104043	10.943	0.0255958
SLPI	ENSG00000124107	10.8453	0.0368504
TNFAIP8L3	ENSG00000183578	10.8232	0.0133667
COL5A1	ENSG00000130635	10.8002	0.00391775
TDO2	ENSG00000151790	10.7405	0.00524899
STC2	ENSG00000113739	10.6822	0.0465718
MAOA	ENSG00000189221	10.6731	0.00903406
F3	ENSG00000117525	10.4266	0.000773015
HHIPL2	ENSG00000143512	10.4249	0.00262252
PDGFRB	ENSG00000113721	10.2342	0.032907
KYNU	ENSG00000115919	10.1503	2.92e-05
EDIL3	ENSG00000164176	10.1097	2.33e-05
CYTIP	ENSG00000115165	10.0973	0.0102325
LIMCH1	ENSG00000064042	9.9075	0.00266184
ZNF582	ENSG00000018869	9.85486	0.0348383
RAB3B	ENSG00000169213	9.84343	0.0156893
SERPINE1	ENSG00000106366	9.83221	0.0101663
VEGFC	ENSG00000150630	9.82341	6.07e-05
SLC8A1	ENSG00000183023	9.7141	0.0209587
IGSF1	ENSG00000147255	9.70602	0.0395414
CD33	ENSG00000105383	9.69817	0.0194275
ST6GALNAC5	ENSG00000117069	9.69817	0.0202869
SNORD3B-1	ENSG00000265185	9.53332	0.0249513
GRIN2A	ENSG00000183454	9.35275	0.0372113
EMB	ENSG00000170571	9.27116	2.19e-07
TPRG1	ENSG00000188001	9.26982	0.000417335
HECW2	ENSG00000138411	9.20988	0.00393429
LINC01012	ENSG00000281706	9.20367	0.0102325
BDKRB2	ENSG00000168398	9.15279	0.0482084
FAM105A	ENSG00000145569	9.12026	0.047255
IRX1	ENSG00000170549	9.05954	0.0243475
PTGS2	ENSG00000073756	9.04054	0.00500294
PCDH17	ENSG00000118946	8.98169	0.0422241
PDE7B	ENSG00000171408	8.79258	0.0285616
C3orf80	ENSG00000180044	8.71922	0.0300923
ZNF718	ENSG00000250312	8.71922	0.0412566
GDF6	ENSG00000156466	8.61993	0.0412566
COL11A1	ENSG00000060718	8.57822	0.0247458
DPYSL3	ENSG00000113657	8.44452	3.2e-05
GBP1	ENSG00000117228	8.35147	0.0344554
TMEM246	ENSG00000165152	8.34776	0.00670803
SEMA3A	ENSG00000075213	8.3349	0.000550886
WNT5B	ENSG00000111186	8.32725	0.0249513
SCG2	ENSG00000171951	8.25328	3.43e-06
PLCH1	ENSG00000114805	8.2413	0.00104315
PTGES	ENSG00000148344	7.93971	0.0370376
ANKRD18B	ENSG00000230453	7.92204	0.00557536
ADAMTS5	ENSG00000154736	7.86227	0.0157515
CDK15	ENSG00000138395	7.85909	0.0412566
LOC101927359	ENSG00000250241	7.81532	0.0455751
SCARA5	ENSG00000168079	7.7836	0.00351017
FLRT2	ENSG00000185070	7.76389	0.0293385
SEMA3D	ENSG00000153993	7.70595	0.0457787
SLITRK5	ENSG00000165300	7.67091	0.00153534
MFAP4	ENSG00000166482	7.66902	0.0300923
GRAMD1B	ENSG00000023171	7.64335	6.12e-07
CRIM1	ENSG00000150938	7.6406	0.0293385
ADAMTS6	ENSG00000049192	7.62799	0.00428487
DMBT1	ENSG00000187908	7.61281	0.0263104
DZIP1	ENSG00000134874	7.49084	9.12e-08
LOC100128398	ENSG00000176593	7.4664	0.0236417
HNMT	ENSG00000150540	7.3503	0.00070275
PCDH18	ENSG00000189184	7.2761	0.00854422
GALNT14	ENSG00000158089	7.1514	0.0242785
CHRM3	ENSG00000133019	7.14522	0.0468837
CEACAM19	ENSG00000186567	6.95974	0.0190349
GAS6-AS2	ENSG00000272695	6.84902	0.0243475
CNKSR2	ENSG00000149970	6.70431	0.0299656
CHN1	ENSG00000128656	6.63239	0.0213784
TRANK1	ENSG00000168016	6.55918	0.00548033
LOX	ENSG00000113083	6.47752	5.64e-07
ABCD2	ENSG00000173208	6.37543	0.0343554
NR2F1	ENSG00000175745	6.36682	0.0157515
SLC35G2	ENSG00000168917	6.34008	0.00218408
GSPT2	ENSG00000189369	6.31502	0.00262252
ABCG2	ENSG00000118777	6.26037	0.00776553
MAGEA12	ENSG00000213401	6.22544	1.58e-06
CLEC2B	ENSG00000110852	6.17543	0.0110478
USP44	ENSG00000136014	6.03035	0.0210747
LTBP1	ENSG00000049323	6.01125	0.00112836
ZNF606	ENSG00000166704	5.89966	0.0157515
PAPSS2	ENSG00000198682	5.81921	0.000286233
PHLDB2	ENSG00000144824	5.72495	0.00673238
ZNF141	ENSG00000131127	5.70941	0.0171336
ALCAM	ENSG00000170017	5.62279	2.56e-06
ANTXR2	ENSG00000163297	5.57615	0.00104315
ZDHHC2	ENSG00000104219	5.50055	0.000102404
ARSJ	ENSG00000180801	5.49034	0.0117577
PDE5A	ENSG00000138735	5.36099	0.0102325
E2F7	ENSG00000165891	5.26994	0.0142991
STEAP2	ENSG00000157214	5.20379	0.0176346
PYGL	ENSG00000100504	5.06966	0.000143093
CSAG1	ENSG00000198930	5.04114	0.00057276
P2RY1	ENSG00000169860	4.94839	0.0156893
GPR176	ENSG00000166073	4.92256	0.0334312
ZNF521	ENSG00000198795	4.88413	0.00530908
RCN3	ENSG00000142552	4.84931	0.0465718
HOXA1	ENSG00000105991	4.76276	0.0219906
IL4R	ENSG00000077238	4.63284	0.0337507
VEGFA	ENSG00000112715	4.62112	0.0051804
ARRDC3	ENSG00000113369	4.55359	0.0412566
GNG11	ENSG00000127920	4.54624	0.00140063
OSMR	ENSG00000145623	4.53674	0.0371421
NCAM2	ENSG00000154654	4.39291	0.0110478
ANGPT1	ENSG00000154188	4.34771	0.0209587
DOCK11	ENSG00000147251	4.25479	0.00696433
ELL2	ENSG00000118985	4.06812	0.00733047
SIPA1L1	ENSG00000197555	3.85997	0.0274005
CEP152	ENSG00000103995	3.61471	0.00501688
RDH10	ENSG00000121039	3.56088	0.0280089
TSPAN9	ENSG00000011105	3.53437	0.0437384
ARL4C	ENSG00000188042	3.50561	0.0217827
SMURF2	ENSG00000108854	3.49353	0.00976333
FUCA1	ENSG00000179163	3.3964	0.0373534
SGCB	ENSG00000163069	3.32598	0.0422241
GPCPD1	ENSG00000125772	3.30509	0.0398009
RGL1	ENSG00000143344	3.23696	0.00922023
HLA-C	ENSG00000204525	2.90885	0.0395414
KCTD15	ENSG00000153885	-2.61952	0.0467402
GTF3A	ENSG00000122034	-2.89506	0.0412566
RAB31	ENSG00000168461	-3.03126	0.0442582
FMNL2	ENSG00000157827	-3.08704	0.0417791
POLR1D	ENSG00000186184	-3.14916	0.0120713
PRMT3	ENSG00000185238	-3.1621	0.0128851
AKAP1	ENSG00000121057	-3.17385	0.0120713
FAM89A	ENSG00000182118	-3.25447	0.0468837
MIR1182	ENSG00000182118	-3.25447	0.0468837
GXYLT2	ENSG00000172986	-3.38289	0.0142991
SFXN4	ENSG00000183605	-3.50856	0.0412566
LRCH1	ENSG00000136141	-3.60455	0.00548033
MIPEP	ENSG00000027001	-3.76085	0.0337507
CYB561A3	ENSG00000162144	-3.76875	0.00360169
LDLRAD3	ENSG00000179241	-3.77494	0.008279
PARP12	ENSG00000059378	-3.79344	0.0285986
ARHGAP31	ENSG00000031081	-3.82557	0.0120713
AP1S2	ENSG00000182287	-3.89067	0.0274005
ST3GAL4	ENSG00000110080	-4.03836	0.00952566
ARHGEF10L	ENSG00000074964	-4.09225	0.0247458
RAP1GAP2	ENSG00000132359	-4.10936	0.0463316
BACE2	ENSG00000182240	-4.11644	0.0432564
UNC13B	ENSG00000198722	-4.34179	0.000847108
RFTN2	ENSG00000162944	-4.41859	0.00851379
ARHGEF37	ENSG00000183111	-4.4214	0.0219906
PLEKHG1	ENSG00000120278	-4.52153	0.0247458
ADPRH	ENSG00000144843	-4.53345	0.0196759
LINC00511	ENSG00000227036	-4.68857	0.0130958
INPP5F	ENSG00000198825	-4.69375	0.0192993
TRIM9	ENSG00000100505	-4.71236	0.0368504
NRCAM	ENSG00000091129	-4.75426	0.0300923
LPAR6	ENSG00000139679	-4.81278	0.0488667
SORBS2	ENSG00000154556	-4.85639	0.0219906
AIF1L	ENSG00000126878	-4.87551	0.0372113
LEF1	ENSG00000138795	-4.89229	0.00462708
RGS10	ENSG00000148908	-4.97185	6.07e-05
ITGB8	ENSG00000105855	-5.01144	0.00140724
KANK1	ENSG00000107104	-5.03313	0.00144375
MCAM	ENSG00000076706	-5.07369	0.00571884
MIR6756	ENSG00000076706	-5.07369	0.00571884
AIFM2	ENSG00000042286	-5.12065	0.00716056
VLDLR	ENSG00000147852	-5.14006	0.00948888
TRIM2	ENSG00000109654	-5.16702	0.00262252
ATP10B	ENSG00000118322	-5.32146	0.00906041
SHTN1	ENSG00000187164	-5.35699	0.00716056
ST6GAL1	ENSG00000073849	-5.39313	0.000506635
BCL2	ENSG00000171791	-5.39655	0.0142991
MGST2	ENSG00000085871	-5.46839	0.0202869
AFF3	ENSG00000144218	-5.60757	0.0315039
ACSS1	ENSG00000154930	-5.62618	0.00476141
GAS1	ENSG00000180447	-5.64292	0.0123626
ZNF853	ENSG00000236609	-5.65	0.0217827
LMCD1	ENSG00000071282	-5.69065	0.00245561
TNFRSF19	ENSG00000127863	-5.73475	0.0478517
LINC00589	ENSG00000251191	-5.80701	0.0395361
LINC00839	ENSG00000185904	-5.88653	0.0194275
EXTL1	ENSG00000158008	-6.13769	1.38e-05
ADGRG1	ENSG00000205336	-6.23345	0.0314851
GNAZ	ENSG00000128266	-6.23609	0.0132492
OLIG2	ENSG00000205927	-6.29771	0.0395414
MPPED2	ENSG00000066382	-6.36511	0.0292997
SMARCA1	ENSG00000102038	-6.37212	0.000183514
PIR	ENSG00000087842	-6.40129	0.0230589
LOC101929745	ENSG00000248461	-6.48879	0.0238226
KIAA1549L	ENSG00000110427	-6.56911	3.38e-06
KCNG1	ENSG00000026559	-6.67205	0.00903406
ROPN1B	ENSG00000114547	-6.71746	0.0349746
BCL2A1	ENSG00000140379	-6.86181	0.00310116
SLC46A3	ENSG00000139508	-6.87844	0.0142991
OSBPL10	ENSG00000144645	-6.8919	8.34e-08
EDNRB	ENSG00000136160	-6.8952	0.00135034
POLR2F	ENSG00000100142	-6.97661	0.00892833
CRYAB	ENSG00000109846	-7.03915	4.59e-05
NDN	ENSG00000182636	-7.25507	0.0133654
CITED1	ENSG00000125931	-7.27168	0.0243691
CSPG4	ENSG00000173546	-7.55391	0.00588898
DIP2C	ENSG00000151240	-7.75929	3.67e-05
SORBS1	ENSG00000095637	-7.87818	5.48e-06
TM4SF1	ENSG00000169908	-7.96733	1.7e-07
ERBB3	ENSG00000065361	-8.01771	1.62e-07
ZNF704	ENSG00000164684	-8.03499	0.0133654
FCGR2B	ENSG00000072694	-8.04688	0.0464279
SGCD	ENSG00000170624	-8.07193	0.0465718
ALDH7A1	ENSG00000164904	-8.12124	1.21e-08
LARGE1	ENSG00000133424	-8.22639	1.17e-05
RASEF	ENSG00000165105	-8.26265	0.0243691
CXCL1	ENSG00000163739	-8.44185	0.000665838
RIMKLB	ENSG00000166532	-8.49716	1.82e-06
HIST1H2AE	ENSG00000277075	-8.69475	0.0398536
PTPRZ1	ENSG00000106278	-8.71879	5.57e-05
PLEKHB1	ENSG00000021300	-8.98816	0.00135034
IL16	ENSG00000172349	-9.04917	0.00259568
RXRG	ENSG00000143171	-9.08667	0.00220495
LOC101927523	ENSG00000225768	-9.10353	0.0117429
SHROOM4	ENSG00000158352	-9.15681	0.000773015
SAMHD1	ENSG00000101347	-9.17324	8.34e-08
LOC101930452	ENSG00000260423	-9.26378	3.2e-05
PHGDH	ENSG00000092621	-9.279	8.72e-10
RNF130	ENSG00000113269	-9.44355	2.4e-09
HIST1H4L	ENSG00000275126	-9.46012	0.0176851
EMX2	ENSG00000170370	-9.5098	0.0300923
RASGEF1C	ENSG00000146090	-9.627	0.00232946
C3orf70	ENSG00000187068	-9.71383	4.47e-05
SERPINA3	ENSG00000196136	-9.99291	0.0199541
AKR1E2	ENSG00000165568	-10.1656	0.0342528
CELF2	ENSG00000048740	-10.3966	0.00673238
FABP7	ENSG00000164434	-10.6379	0.00886724
HIST1H3I	ENSG00000275379	-10.6484	0.0003462
FOCAD	ENSG00000188352	-10.7129	1.93e-12
APOD	ENSG00000189058	-10.7881	0.0456075
SLC13A3	ENSG00000158296	-10.8433	0.0131992
ARHGEF9	ENSG00000131089	-11.1177	3.81e-06
TMEM51-AS1	ENSG00000175147	-11.1257	0.0427868
TRIM51	ENSG00000124900	-11.1336	0.00276231
SPP1	ENSG00000118785	-11.2344	0.0467402
CDH19	ENSG00000071991	-11.3806	7.63e-08
KLHL9	ENSG00000198642	-11.4737	8.32e-14
HACD4	ENSG00000188921	-11.4868	0.0143421
PLP1	ENSG00000123560	-11.5256	0.000279046
C10orf90	ENSG00000154493	-11.6026	4.47e-05
CPN1	ENSG00000120054	-11.7651	0.0102325
LOC105369486	ENSG00000254416	-11.8447	0.0210747
PI15	ENSG00000137558	-11.8518	0.046075
S100B	ENSG00000160307	-12.2795	1.62e-07
RLBP1	ENSG00000140522	-12.6995	0.00951649
MIA	ENSG00000261857	-12.7417	6.86e-05
CHST11	ENSG00000171310	-13.1364	1.3e-14
KCNA2	ENSG00000177301	-13.251	3.8e-05
DYNLT3	ENSG00000165169	-13.4099	1.68e-07
MLLT3	ENSG00000171843	-13.6076	2.06e-08
CD200	ENSG00000091972	-15.1977	0.00279029
logFC= Log 2 of the fold change
FDR= False discovery rate

## Sheet: DEGs-TCGA
Gene	Ensembl ID	logFC	FDR
FGR	ENSG00000000938	-1.24954	0.0224336
CFH	ENSG00000000971	-1.0096	0.0433256
MAD1L1	ENSG00000002822	-1.09565	0.000668483
TMEM176A	ENSG00000002933	-1.21678	0.00351971
ARX	ENSG00000004848	-2.30608	0.0205189
RHBDD2	ENSG00000005486	-1.10179	1.06e-07
ALDH3B1	ENSG00000006534	-1.06228	0.00489731
DBF4	ENSG00000006634	1.2754	1.09e-06
PROM1	ENSG00000007062	4.66762	0.00527425
MATK	ENSG00000007264	-1.54775	0.0405662
TKTL1	ENSG00000007350	2.67337	0.0333157
SYN1	ENSG00000008056	-1.48024	0.0363033
MAPK8IP2	ENSG00000008735	-1.84092	0.0136951
PRSS3	ENSG00000010438	5.97391	0.0455923
MRC2	ENSG00000011028	-1.27764	0.018444
TYROBP	ENSG00000011600	-1.07094	0.00552119
DEPDC1	ENSG00000024526	1.81346	3.72e-06
FAS	ENSG00000026103	1.11984	0.00908933
GRN	ENSG00000030582	-1.1445	1.03e-05
DEPDC1B	ENSG00000035499	1.61119	1.21e-05
CAPG	ENSG00000042493	-1.48335	0.00778124
TG	ENSG00000042832	2.04253	0.0356409
CNTLN	ENSG00000044459	1.24464	0.0201516
SCML1	ENSG00000047634	1.42121	0.0200762
KITLG	ENSG00000049130	1.26274	0.0490674
LTBP1	ENSG00000049323	1.50555	0.0283512
POLQ	ENSG00000051341	1.87611	0.000942722
KCNQ1	ENSG00000282076	-1.13176	0.0191422
PHPT1	ENSG00000054148	-1.11985	4.64e-07
DCBLD2	ENSG00000057019	1.49139	0.000680677
BCAT1	ENSG00000060982	2.0881	0.00910432
CA11	ENSG00000063180	-1.17065	0.000457369
CTSA	ENSG00000064601	-1.1177	4.41e-07
EYA2	ENSG00000064655	-1.6039	0.049952
HMG20B	ENSG00000064961	-1.19075	5.65e-06
MCM10	ENSG00000065328	2.02858	3.97e-07
SLK	ENSG00000065613	1.07333	2.51e-05
ASPM	ENSG00000066279	1.56432	6.36e-06
SPI1	ENSG00000066336	-1.11661	0.0039091
LRRC40	ENSG00000066557	1.04242	1.67e-05
PRKCZ	ENSG00000067606	-1.0344	0.00894725
KCNAB2	ENSG00000069424	-1.48188	0.0100987
WIPI1	ENSG00000070540	-1.17618	0.000711801
TRIP13	ENSG00000071539	1.06082	0.000475862
ATP6AP1	ENSG00000071553	-1.19954	3.65e-11
HLTF	ENSG00000071794	1.07678	0.000230201
HMMR	ENSG00000072571	1.38997	2.37e-05
SCARB1	ENSG00000073060	-1.03852	0.0159526
MBNL3	ENSG00000076770	1.15253	0.0124931
NMRK2	ENSG00000077009	-2.96171	0.046076
FAM76B	ENSG00000077458	1.02142	0.00308773
N4BP2	ENSG00000078177	1.17899	0.00569685
TP53INP2	ENSG00000078804	-1.01432	4.75e-05
CDC14A	ENSG00000079335	1.36248	0.0111842
PTPRH	ENSG00000080031	-1.37109	0.00214695
DCT	ENSG00000080166	1.83198	0.0459186
RFX3	ENSG00000080298	1.6746	0.0235886
RIF1	ENSG00000080345	1.0496	1.99e-05
PUM3	ENSG00000080608	1.09455	2.18e-06
NDC80	ENSG00000080986	1.06101	0.000536724
MAGI3	ENSG00000081026	1.0706	0.0272232
KCNK2	ENSG00000082482	1.77061	0.0103232
GSTP1	ENSG00000084207	-1.01234	0.00906997
PILRA	ENSG00000085514	-1.07706	0.023426
PPEF1	ENSG00000086717	2.2172	0.0324582
FTL	ENSG00000087086	-1.36189	3.24e-06
L2HGDH	ENSG00000087299	1.20064	0.00955788
DNMT3B	ENSG00000088305	1.27674	0.0496436
C3orf18	ENSG00000088543	-1.00445	0.0118724
CFAP61	ENSG00000089101	-2.54275	0.0399129
AC013461.1	-	1.13197	0.00925327
ORC6	ENSG00000091651	1.00934	0.00292507
G2E3	ENSG00000092140	1.14963	0.0039153
CLSPN	ENSG00000092853	1.26146	0.000121807
UNC13D	ENSG00000092929	-1.33691	0.0336004
TBC1D2	ENSG00000095383	-1.11183	0.00288677
IKZF5	ENSG00000095574	1.03458	0.000555185
CYP26A1	ENSG00000095596	2.88609	0.0111813
TREM2	ENSG00000095970	-1.84317	2.56e-05
SRPK1	ENSG00000096063	1.07778	1.66e-07
JAK2	ENSG00000096968	2.00153	0.000110943
NRP1	ENSG00000099250	1.39585	0.0025243
HSD3B7	ENSG00000099377	-1.08822	0.00761583
MARCH2	ENSG00000099785	-1.16742	3.27e-06
MTAP	ENSG00000099810	1.25224	0.00717799
SLC7A4	ENSG00000099960	-2.94047	0.0315488
GRK3	ENSG00000100077	1.67439	0.000715536
TOM1	ENSG00000100284	-1.05736	1.18e-05
HMOX1	ENSG00000100292	-1.35476	0.000496508
MLC1	ENSG00000100427	-3.25678	0.0299682
ABHD4	ENSG00000100439	-1.02582	3.99e-05
POLE2	ENSG00000100479	1.57838	5.55e-05
GNPNAT1	ENSG00000100522	1.02054	0.000177198
PLEK2	ENSG00000100558	1.81518	0.0248715
CEP128	ENSG00000100629	1.49006	0.0336004
DHRS2	ENSG00000100867	2.038	0.0395507
GINS1	ENSG00000101003	1.25407	3.27e-06
CTSZ	ENSG00000101160	-1.10693	5.53e-06
NTSR1	ENSG00000101188	5.17372	0.0156946
SNPH	ENSG00000101298	-1.02018	0.0218784
CST3	ENSG00000101439	-1.08806	2.17e-06
MAP1LC3A	ENSG00000101460	-1.16862	0.000548674
CEP76	ENSG00000101624	1.13482	0.0480179
ATP11C	ENSG00000101974	1.08183	0.00134112
ABCD1	ENSG00000101986	-1.58961	7.61e-05
BMX	ENSG00000102010	4.10297	0.00472367
LUZP4	ENSG00000102021	3.38654	0.0307764
RENBP	ENSG00000102032	-1.06861	0.00374999
TIMP1	ENSG00000102265	-1.32115	0.000749169
CENPI	ENSG00000102384	1.12774	0.00908933
DGKH	ENSG00000102780	1.52701	0.0154677
PARD6A	ENSG00000102981	-1.05363	0.0132629
WFDC1	ENSG00000103175	-3.51575	0.0368387
LMF1	ENSG00000103227	-1.00052	0.0056991
PYCARD	ENSG00000103490	-1.34405	0.00463485
CCP110	ENSG00000103540	1.0379	0.00564618
OCA2	ENSG00000277361	-3.0468	0.0179047
CSPP1	ENSG00000104218	1.06403	0.00321922
ZDHHC2	ENSG00000104219	1.33931	0.0366564
NDRG1	ENSG00000104419	-1.43409	0.00405341
NCALD	ENSG00000104490	-1.36457	0.00854098
DHDH	ENSG00000104808	-2.41405	0.000644894
PEX11G	ENSG00000104883	-1.34361	0.000559312
OLFM2	ENSG00000105088	-1.47292	0.0355765
SLC1A5	ENSG00000105281	-1.31187	0.00159137
MEIS3	ENSG00000105419	-1.8731	0.00532026
TMEM205	ENSG00000105518	-1.04008	4.68e-08
RAB3A	ENSG00000105649	-1.19085	0.000733947
UPK1A	ENSG00000105668	-1.81138	0.023489
MAG	ENSG00000105695	4.0409	0.0151633
HAMP	ENSG00000105697	-2.36944	0.00955788
MPP6	ENSG00000105926	1.03014	0.0490462
DFNA5	ENSG00000105928	-1.31721	0.00637167
LFNG	ENSG00000106003	-1.18078	0.0258166
TMEM176B	ENSG00000106565	-1.02197	0.0099135
PLGRKT	ENSG00000107020	1.27028	0.00236386
DDX58	ENSG00000107201	1.18872	0.00178272
PTGDS	ENSG00000107317	-1.76672	0.027191
CCNJ	ENSG00000107443	1.38356	0.000295445
TRDMT1	ENSG00000107614	1.59364	0.018658
MAPK8	ENSG00000107643	1.06912	0.00753782
TLX1	ENSG00000107807	-2.90967	0.024407
ANKRD26	ENSG00000107890	1.54748	0.00179223
TFAM	ENSG00000108064	1.86099	1.73e-23
CUL2	ENSG00000108094	1.01439	9.36e-07
SEPT4	ENSG00000108387	-1.65034	0.00247052
RASD1	ENSG00000108551	-1.42084	0.0247437
FAM20A	ENSG00000108950	-1.58351	0.00365398
AADAT	ENSG00000109576	1.125	0.0179047
SOD3	ENSG00000109610	-1.35543	0.0315819
NEIL3	ENSG00000109674	1.13723	0.0167777
NCAPG	ENSG00000109805	1.35295	1.09e-06
CCDC34	ENSG00000109881	1.02302	0.00447825
VWA5A	ENSG00000110002	-1.01255	0.0441832
CHORDC1	ENSG00000110172	1.05335	0.00112573
SLC15A3	ENSG00000110446	-1.01579	0.0332201
SLC22A18	ENSG00000276130	-1.48628	2.79e-06
SLC35F2	ENSG00000110660	1.82389	0.00331424
SLC6A12	ENSG00000111181	-1.79816	0.0369111
RAD51AP1	ENSG00000111247	1.48922	2.49e-06
SLC38A1	ENSG00000111371	1.97227	0.0103009
PAK1IP1	ENSG00000111845	1.0798	4.11e-07
CEP85L	ENSG00000111860	1.0062	0.0276089
ADTRP	ENSG00000111863	2.05826	0.038162
TTK	ENSG00000112742	1.19618	0.000541948
LY86	ENSG00000112799	-1.12893	0.011195
GHR	ENSG00000112964	2.14112	0.0455751
POLR3G	ENSG00000113356	1.01507	0.00443281
SMC4	ENSG00000113810	1.28219	1.5e-05
COL7A1	ENSG00000114270	2.95454	0.0491184
ECT2	ENSG00000114346	1.5771	1.53e-07
KCNIP3	ENSG00000115041	-1.53929	0.00778124
FNDC4	ENSG00000115226	-1.03007	0.0375376
ITGA4	ENSG00000115232	1.76051	0.00124869
REEP6	ENSG00000115255	-2.22679	6.44e-07
IFIH1	ENSG00000115267	1.00072	0.0112171
KCNJ13	ENSG00000115474	1.93994	0.0474475
TAF1B	ENSG00000115750	1.01326	9.94e-05
SLC1A4	ENSG00000115902	-1.10939	0.00715264
FBXO2	ENSG00000116661	-2.10203	0.00100978
AGMAT	ENSG00000116771	1.1543	0.0296018
OLFML3	ENSG00000116774	-1.3141	0.0200653
ID3	ENSG00000117318	-1.13312	0.0283799
NEK2	ENSG00000117650	1.1184	0.000110943
CENPF	ENSG00000117724	1.09507	6.47e-05
CTSD	ENSG00000117984	-1.91828	2.92e-11
KIF14	ENSG00000118193	1.80677	7.72e-07
CTGF	ENSG00000118523	-1.11108	0.0201137
ZNF430	ENSG00000278780	1.18332	0.0363033
SPP1	ENSG00000118785	-1.70751	0.0017041
RARRES1	ENSG00000118849	-1.0272	0.0261099
PIGZ	ENSG00000119227	-1.05833	0.0242511
ZC2HC1C	ENSG00000119703	-3.21333	0.0123919
IFIT3	ENSG00000119917	1.07829	0.00682686
IFIT2	ENSG00000119922	1.02608	0.00816213
HELLS	ENSG00000119969	1.48763	0.000744173
RCL1	ENSG00000120158	1.61338	0.00096054
KCNJ5	ENSG00000120457	-2.10313	0.0258367
NUDCD1	ENSG00000120526	1.20025	2.46e-07
TMPO	ENSG00000120802	1.04039	9.36e-07
LYPLA1	ENSG00000120992	1.03866	5.55e-05
NCAPH	ENSG00000121152	1.03425	0.000253816
MND1	ENSG00000121211	1.06289	0.000722336
PLBD1	ENSG00000121316	-1.31803	0.0150951
KIF18A	ENSG00000121621	1.53386	5.76e-05
FABP3	ENSG00000121769	-1.07127	0.000551677
PAEP	ENSG00000122133	-5.29762	0.000951628
HS3ST2	ENSG00000122254	-3.33412	0.000642304
LDB3	ENSG00000122367	1.72014	0.0270005
TRMT13	ENSG00000122435	1.10977	0.000548464
ZNF644	ENSG00000122482	1.05784	7.47e-06
CCDC18	ENSG00000122483	1.45798	0.013983
CENPK	ENSG00000123219	1.32516	0.00149074
ATF1	ENSG00000123268	1.46369	7.58e-05
STIL	ENSG00000123473	1.23309	0.00120086
USP45	ENSG00000123552	1.40401	0.0110408
XG	ENSG00000124343	1.90516	0.014387
ATP8A1	ENSG00000124406	2.0277	0.00670663
TREM1	ENSG00000124731	-3.80421	0.0156946
DEK	ENSG00000124795	1.18016	2.9e-08
RAB17	ENSG00000124839	-1.09439	0.00611347
EREG	ENSG00000124882	4.00818	0.0407458
TRIM51	ENSG00000124900	1.51804	0.003734
SH3TC1	ENSG00000125089	-1.7034	6.44e-07
MT2A	ENSG00000125148	-1.58583	0.000840964
PCSK2	ENSG00000125851	-3.71654	0.0100772
MCM8	ENSG00000125885	1.21831	2.4e-05
CITED1	ENSG00000125931	-1.49175	0.00747879
LRFN3	ENSG00000126243	-1.06238	0.000376122
HCST	ENSG00000126264	-1.0352	0.0387046
DLGAP5	ENSG00000126787	1.341	3.36e-06
HELB	ENSG00000127311	1.67918	0.013002
IL17B	ENSG00000127743	-3.23659	0.0392728
PPAT	ENSG00000128059	1.11867	1.32e-05
PODXL	ENSG00000128567	1.20714	0.0314505
HOXD13	ENSG00000128714	1.64842	0.00833195
ALDH1A2	ENSG00000128918	-4.06842	0.0429446
PUS7L	ENSG00000129317	1.31273	0.0127435
MIS18BP1	ENSG00000129534	1.1468	1.32e-05
SGO1	ENSG00000129810	1.70394	2.68e-05
SHC2	ENSG00000129946	-1.29056	0.0330031
TNNI3	ENSG00000129991	-1.82804	0.0489674
CRACR2A	ENSG00000130038	2.00982	0.00104979
GADD45G	ENSG00000130222	-1.55569	0.0196006
DPP6	ENSG00000130226	-2.09299	0.0450719
KIF1A	ENSG00000130294	-3.75485	0.0038473
JUND	ENSG00000130522	-1.02897	6.24e-05
OLFM1	ENSG00000130558	-2.29233	0.0166646
LSP1	ENSG00000130592	-1.07799	0.0109478
TNNI2	ENSG00000130598	-2.43518	0.0248005
COL5A1	ENSG00000130635	-1.16203	0.00961435
COX4I2	ENSG00000131055	-1.01848	0.044326
RAB11FIP4	ENSG00000131242	-1.00059	0.0434592
LRRC4B	ENSG00000131409	-2.18056	0.0209052
ANO1	ENSG00000131620	1.43099	0.0485033
FCRLA	ENSG00000132185	-1.58789	0.0119995
EMILIN2	ENSG00000132205	-1.00121	0.0446942
RAMP1	ENSG00000132329	-2.57804	0.000714736
WBP2	ENSG00000132471	-1.15737	2.11e-08
TRIM47	ENSG00000132481	-1.09399	0.000246658
PCBD2	ENSG00000132570	1.40466	0.0258827
ALDH3B2	ENSG00000132746	-3.56237	0.0137614
CHI3L1	ENSG00000133048	-5.29286	8.87e-08
CHIT1	ENSG00000133063	-3.64362	0.0102883
RFC3	ENSG00000133119	1.10754	9.28e-05
PRAM1	ENSG00000133246	-2.05867	0.017403
AGAP3	ENSG00000133612	-1.09807	0.000105881
LRRCC1	ENSG00000133739	1.06067	0.0124838
TEX15	ENSG00000133863	1.51673	0.0453595
CNTN6	ENSG00000134115	-2.43674	0.0336403
RSAD2	ENSG00000134321	1.45494	0.0248965
MYCN	ENSG00000134323	-2.40585	0.0309928
FST	ENSG00000134363	-2.1719	0.0237179
SPOCD1	ENSG00000134668	2.93964	0.0372626
RNF138	ENSG00000134758	1.04673	5.79e-05
APLNR	ENSG00000134817	1.46831	0.0463954
SLC37A2	ENSG00000134955	-1.1313	0.00594155
SDS	ENSG00000135094	-1.70242	0.00170157
DTX1	ENSG00000135144	-2.27836	0.0111473
CD36	ENSG00000135218	1.17572	0.0468315
ITGA7	ENSG00000135424	-1.30875	0.0168134
KCNMB4	ENSG00000135643	-2.24585	0.016032
USP15	ENSG00000135655	1.09389	0.00185333
KCNK1	ENSG00000135750	-2.45709	0.0199287
USP37	ENSG00000135913	1.21297	0.0372573
HTR2B	ENSG00000135914	3.30155	0.00351971
CKAP2	ENSG00000136108	1.09175	1.7e-05
BORA	ENSG00000136122	1.00755	0.0103071
TTYH3	ENSG00000136295	-1.26472	0.000263613
BRIP1	ENSG00000136492	1.22053	0.010003
SMC2	ENSG00000136824	1.01461	0.000392385
DSCC1	ENSG00000136982	1.32142	8.36e-05
NOV	ENSG00000136999	-2.19429	0.00908933
THAP12	ENSG00000137492	1.03214	2.06e-05
PI15	ENSG00000137558	2.47238	0.0023763
DDX60	ENSG00000137628	1.47783	0.000233225
FXYD6	ENSG00000137726	-1.84087	0.00150644
ALKBH8	ENSG00000137760	1.27712	0.00388841
ITGA11	ENSG00000137809	-2.3337	0.0012028
KNL1	ENSG00000137812	1.21805	0.00746317
PAQR5	ENSG00000137819	1.84629	0.0237338
GCHFR	ENSG00000137880	-1.66989	0.00208259
KIF11	ENSG00000138160	1.36197	6.72e-07
CEP55	ENSG00000138180	1.35588	2.6e-06
KIF20B	ENSG00000138182	1.96777	7.32e-09
EXOC6	ENSG00000138190	1.34909	1.81e-05
DNA2	ENSG00000138346	2.1595	6.56e-05
BARD1	ENSG00000138376	1.01135	0.0183694
CHRNA1	ENSG00000138435	-4.04164	4.5e-05
HERC6	ENSG00000138642	1.36065	0.00903447
CENPE	ENSG00000138778	1.72225	1.02e-06
ALG10	ENSG00000139133	1.50201	0.0283883
FAM60A	ENSG00000276371	1.17008	4.98e-05
MARCH9	ENSG00000139266	-1.00303	0.00235892
SLC46A3	ENSG00000139508	-1.0378	0.022829
BRCA2	ENSG00000139618	1.83067	0.00142783
DIAPH3	ENSG00000139734	1.57952	3.39e-05
RAB20	ENSG00000139832	-1.12569	0.00285601
DISP2	ENSG00000140323	-1.37973	0.0241633
DNAJA4	ENSG00000140403	-1.24536	0.0166014
RLBP1	ENSG00000140522	1.49639	0.0291425
ITGAX	ENSG00000140678	-1.00293	0.0274876
OSGIN1	ENSG00000140961	-1.70714	6.24e-05
ARSG	ENSG00000141337	-1.29553	0.000894101
TAF4B	ENSG00000141384	1.35723	0.000110128
PMAIP1	ENSG00000141682	1.1474	0.0237338
TRPM2	ENSG00000142185	-1.01873	0.0184571
PLK4	ENSG00000142731	1.36273	0.000110215
FCN3	ENSG00000142748	-2.28429	0.0227549
TINAGL1	ENSG00000142910	-1.44028	0.0112351
MTF2	ENSG00000143033	1.10151	3.38e-05
NUF2	ENSG00000143228	1.45316	2.45e-05
CRABP2	ENSG00000143320	-1.49819	0.00554128
RGS16	ENSG00000143333	1.03076	0.0347536
ECM1	ENSG00000143369	-1.16351	0.0122565
SLC27A3	ENSG00000263163	-2.63303	3.4e-09
ITPKB	ENSG00000143772	-1.56587	9.1e-05
EPHX1	ENSG00000143819	-1.79387	1.77e-08
CHAC2	ENSG00000143942	1.78379	1.39e-05
ZC3H8	ENSG00000144161	1.0062	0.0276089
GPR17	ENSG00000144230	-4.67707	0.0351562
CDCA7	ENSG00000144354	1.39893	0.000650841
HES6	ENSG00000144485	-1.46221	0.00582859
CNTN4	ENSG00000144619	-2.69788	0.0175647
TAGLN3	ENSG00000144834	3.44971	0.0495215
BOC	ENSG00000144857	-1.79874	0.014204
OCIAD2	ENSG00000145247	1.32248	0.0440889
TRMT10A	ENSG00000145331	1.15555	0.0247311
CCNA2	ENSG00000145386	1.22236	4.56e-06
SKP2	ENSG00000145604	1.03516	0.00100978
PAM	ENSG00000145730	-1.08911	0.0496319
MTFR2	ENSG00000146410	1.29077	0.00707417
GPC3	ENSG00000147257	-2.86682	0.00776111
AK3	ENSG00000147853	1.41357	0.000179674
UHRF2	ENSG00000147854	1.05996	0.00402897
HAUS6	ENSG00000147874	1.12595	0.00106031
UGCG	ENSG00000148154	1.07255	0.00273996
GSN	ENSG00000148180	-1.11917	4.79e-06
NR6A1	ENSG00000148200	1.62516	0.0317285
TAF5	ENSG00000148835	1.37662	0.00186218
ADM	ENSG00000148926	-1.27842	0.0072618
ZC3H12C	ENSG00000149289	1.05084	0.0137614
CCDC15	ENSG00000149548	1.40961	0.0264893
CHEK1	ENSG00000149554	1.08565	0.000763781
HMGA2	ENSG00000149948	2.76902	0.0077519
ITGB1	ENSG00000150093	1.00272	0.00202192
IPMK	ENSG00000151151	1.79582	0.000226309
GXYLT1	ENSG00000151233	1.20642	0.00622549
SCLT1	ENSG00000151466	1.03641	0.0220425
CENPU	ENSG00000151725	1.03514	0.000358052
SACS	ENSG00000151835	1.13571	0.00284901
AP1S3	ENSG00000152056	1.64237	0.0211677
HSPB8	ENSG00000152137	-3.40195	3.28e-08
SPC25	ENSG00000277909	1.01062	0.00310636
PDK1	ENSG00000152256	1.01104	0.00706189
SUV39H2	ENSG00000152455	1.22971	2.21e-05
CCNO	ENSG00000152669	-1.61335	0.00180345
GPR180	ENSG00000152749	1.03978	0.000843113
UCHL1	ENSG00000154277	-2.01676	0.0456946
FAM167A	ENSG00000154319	1.90818	0.0397941
OTUD6B	ENSG00000155100	1.07216	7.58e-05
C16orf87	ENSG00000155330	1.04754	0.0364946
ALS2CR11	-	1.40906	0.032722
LSM11	ENSG00000155858	1.02165	0.0497806
PCGF6	ENSG00000156374	1.45815	5.19e-05
SFR1	ENSG00000156384	1.11672	0.00433677
TBC1D31	ENSG00000156787	1.43418	0.00188637
ATAD2	ENSG00000156802	1.18149	6.72e-07
SASS6	ENSG00000156876	1.59035	3.4e-05
COX6A2	ENSG00000156885	-1.66008	0.0397556
CDC25C	ENSG00000158402	1.03687	0.0152222
FCER1G	ENSG00000158869	-2.16143	0.000177039
CCDC24	ENSG00000159214	-1.1126	0.00521235
MORC3	ENSG00000159256	1.01978	2.18e-06
SPON2	ENSG00000159674	-1.49659	0.00430876
ANKLE1	ENSG00000160117	1.68972	0.0484359
G6PD	ENSG00000160211	-1.03529	4.79e-06
CSTB	ENSG00000160213	-1.00746	0.00213607
SLC2A6	ENSG00000160326	-1.13748	0.0261383
ZNF714	ENSG00000160352	1.56238	0.0183895
ZDHHC12	ENSG00000160446	-1.22763	5.65e-06
MFSD12	ENSG00000161091	-1.62982	0.00013244
CYGB	ENSG00000161544	-1.18	0.0122485
CXCL16	ENSG00000161921	-1.19635	0.000344357
CYB561A3	ENSG00000162144	-1.23601	0.000556172
TPCN2	ENSG00000162341	-1.14157	0.0086221
DHRS3	ENSG00000162496	-1.05295	0.00505534
CADM3	ENSG00000162706	-1.993	0.049952
IGSF8	ENSG00000162729	-1.30927	2.13e-05
MT2P1	ENSG00000278061	-1.61132	0.00392654
CCDC138	ENSG00000163006	1.73526	0.00296342
VSNL1	ENSG00000163032	2.49582	0.021689
NEURL3	ENSG00000163121	-1.63776	0.00882641
FZD5	ENSG00000163251	1.05552	0.0160468
FAM175A	ENSG00000163322	1.58894	0.0039091
KIAA1524	ENSG00000163507	1.71188	1.22e-06
SGO2	ENSG00000163535	1.49545	0.000104735
KIF15	ENSG00000163808	1.13912	0.00126059
WDR43	ENSG00000163811	1.02227	1.03e-09
LRPAP1	ENSG00000163956	-1.05543	0.000158871
MELTF	ENSG00000163975	-1.54513	0.0208747
CAMP	ENSG00000164047	-3.3827	0.00444689
MAD2L1	ENSG00000164109	1.35559	3.93e-07
NAA15	ENSG00000164134	1.11641	4.68e-08
F2RL1	ENSG00000164251	2.95705	0.0227982
ESM1	ENSG00000164283	2.92328	0.000204128
TERT	ENSG00000164362	1.61558	0.0241783
DCBLD1	ENSG00000164465	1.03551	0.047163
STXBP5	ENSG00000164506	1.04043	0.0197637
IL31RA	ENSG00000164509	2.74857	0.0265995
STEAP1	ENSG00000164647	2.00936	4.09e-05
USP49	ENSG00000164663	1.46416	0.0204408
CTSB	ENSG00000164733	-1.15031	0.00250984
CDK5	ENSG00000164885	-1.09329	3.27e-06
FBP1	ENSG00000165140	-1.40391	0.0127993
KIAA1958	ENSG00000165185	1.26982	0.0426505
ASB11	ENSG00000165192	2.18397	0.0262927
CARD19	ENSG00000165233	-1.13091	0.000105881
AQP3	ENSG00000165272	-1.77497	0.00781321
MELK	ENSG00000165304	1.23133	3.78e-06
HECTD2	ENSG00000165338	1.85764	0.00759431
INTS6L	ENSG00000165359	1.21613	0.0348754
SKA3	ENSG00000165480	1.16274	0.000658275
DDIAS	ENSG00000165490	2.06091	6.11e-06
PDZD8	ENSG00000165650	1.00873	0.000659743
FAM69B	ENSG00000165716	-1.04423	0.0214359
DDX21	ENSG00000165732	1.43867	2.17e-13
E2F7	ENSG00000165891	1.78502	0.00237942
ARL5B	ENSG00000165997	1.16143	0.000111909
AVPR1A	ENSG00000166148	1.81105	0.0407745
CKB	ENSG00000166165	-1.33424	0.0290711
SERPINB7	ENSG00000166396	4.67433	0.0105363
BEAN1	ENSG00000166546	-2.45732	0.00527425
SLC38A8	ENSG00000166558	-3.62743	0.00463871
NNMT	ENSG00000166741	-1.21933	0.014758
KIAA0101	-	1.03215	0.00230577
MESP1	ENSG00000166823	-1.47927	0.013194
ANPEP	ENSG00000166825	1.78976	0.00693639
C18orf54	ENSG00000166845	1.64109	0.00353164
EVA1C	ENSG00000166979	-1.04933	0.0250317
NAT16	ENSG00000167011	-2.64731	0.0396722
IGF2	ENSG00000167244	-3.5372	0.000243204
FN3K	ENSG00000167363	-1.23026	0.000745781
PSCA	ENSG00000167653	-2.37288	0.0114987
KLK1	ENSG00000167748	-1.99775	0.0236446
MGAT5B	ENSG00000167889	-2.98169	2.89e-05
KIAA1586	ENSG00000168116	1.01631	0.0010198
MFSD2A	ENSG00000168389	-1.05086	0.0302587
LGI3	ENSG00000168481	-1.99295	0.0299438
SERINC2	ENSG00000168528	-1.28189	0.00448823
GFRA2	ENSG00000168546	-3.69302	0.0402837
ATOH8	ENSG00000168874	-1.26013	0.0174588
RAB3B	ENSG00000169213	2.71984	0.0072876
NPR1	ENSG00000169418	-1.58036	0.0250597
BUB1	ENSG00000169679	1.04959	3.11e-05
AGPAT2	ENSG00000169692	-1.08427	9.38e-05
DCXR	ENSG00000169738	-1.04951	0.000304541
PCDH7	ENSG00000169851	1.4394	0.00445583
CDK1	ENSG00000170312	1.57821	1.44e-10
CST2	ENSG00000170369	4.40939	0.0146654
MGMT	ENSG00000170430	-1.02353	0.042057
ELOVL6	ENSG00000170522	1.16098	0.00191341
DPY19L2P2	ENSG00000282026	1.03213	0.0260365
KIF5B	ENSG00000170759	1.00803	3.13e-05
HAS2	ENSG00000170961	1.48488	0.0333568
C9orf16	ENSG00000171159	-1.31776	1.5e-06
TMEM37	ENSG00000171227	-1.2997	0.00533904
ESCO2	ENSG00000171320	1.61716	0.00139105
KRT27	ENSG00000171446	-2.61464	0.0207603
CDK5R2	ENSG00000171450	-1.93713	0.0367146
MAP6	ENSG00000171533	-2.07275	0.0236751
PTCRA	ENSG00000171611	-3.02111	0.00077903
MLLT3	ENSG00000171843	1.09202	0.0307764
DRC3	ENSG00000171962	-1.35148	0.03296
JMJD1C	ENSG00000171988	1.1679	0.000102241
MTBP	ENSG00000172167	1.89549	0.00246943
CEBPB	ENSG00000172216	-1.0103	0.00011164
B3GALT1	ENSG00000172318	1.46907	0.0274262
RSPH9	ENSG00000172426	-1.14522	0.0389603
NAA16	ENSG00000172766	1.15899	0.00201102
CYP7B1	ENSG00000172817	1.68426	0.00471138
EGFL7	ENSG00000172889	-1.2701	0.000715992
LCLAT1	ENSG00000172954	1.07558	0.00233174
ZNF680	ENSG00000173041	1.09295	0.0439079
NOC3L	ENSG00000173145	1.5513	2.42e-13
CEP83	ENSG00000173588	1.0466	0.0235962
NET1	ENSG00000173848	1.2978	0.00274545
C1QTNF1	ENSG00000173918	-1.75175	2.67e-06
TCAP	ENSG00000173991	-1.39283	0.0343159
GNG5	ENSG00000174021	-1.01264	0.00321921
PHLDA3	ENSG00000174307	-1.32167	0.000415719
EXO1	ENSG00000174371	1.19281	0.00018257
CEP135	ENSG00000174799	1.40399	0.00455769
CCNE2	ENSG00000175305	1.57999	0.0101204
SCUBE2	ENSG00000175356	-2.55363	0.000390943
ALG10B	ENSG00000175548	1.09295	0.0439079
A2M	ENSG00000175899	-1.12377	0.00292851
DLEU1	ENSG00000176124	1.45252	0.0105581
ATAD5	ENSG00000176208	1.86457	0.000333341
GJC3	ENSG00000176402	3.3916	0.000135861
ZNF575	ENSG00000176472	-1.19451	0.0320981
PHLDB3	ENSG00000176531	-1.03878	0.00194068
DPP7	ENSG00000176978	-1.25179	4.87e-07
FMR1NB	ENSG00000176988	-4.37693	0.0480148
B3GNT8	ENSG00000177191	-2.05131	0.00534435
GSG2	ENSG00000177602	1.03658	0.0147654
GBA	ENSG00000262446	-1.01855	0.000104321
FAM20C	ENSG00000177706	-1.27121	0.0103421
NECTIN3	ENSG00000177707	1.63225	0.0150558
ZBTB41	ENSG00000177888	1.01847	0.000889661
SPINK6	ENSG00000178172	4.92336	0.0338633
GEN1	ENSG00000178295	1.44122	0.00451221
ALOX15B	ENSG00000179593	-2.33421	0.0288679
GIPC3	ENSG00000179855	-1.14023	0.0266159
NRIP1	ENSG00000180530	1.31546	0.000169914
EIF2S3L	-	1.51231	0.0479853
SHISA2	ENSG00000180730	1.97891	0.00760761
SSR4	ENSG00000180879	-1.00021	2.76e-06
NQO1	ENSG00000181019	-1.50757	0.000664333
LRRC75A	ENSG00000181350	-1.4468	0.00417261
DDX60L	ENSG00000181381	1.00717	0.0297603
DDN	ENSG00000181418	1.80097	0.023479
FANCB	ENSG00000181544	1.36825	0.0209052
FDCSP	ENSG00000181617	3.06774	0.00567415
RTKN2	ENSG00000182010	1.91081	0.00347112
MRPL41	ENSG00000182154	-1.05874	6.36e-05
SYNM	ENSG00000182253	-1.44947	0.0137613
AP1S2	ENSG00000182287	1.21945	9.28e-05
TSPAN10	ENSG00000182612	-1.60834	0.0474475
VMO1	ENSG00000182853	-1.33558	0.0113025
GAS6	ENSG00000183087	-1.04479	0.00712623
C19orf71	ENSG00000183397	-1.28022	0.00911435
TANGO2	ENSG00000183597	-1.17778	3.31e-05
DGCR6	ENSG00000183628	-1.78117	0.00719557
UPP1	ENSG00000183696	-1.01637	0.00168327
CHEK2	ENSG00000183765	1.01443	0.000593879
LIN9	ENSG00000183814	1.36455	0.000288371
PRKX	ENSG00000183943	1.07387	0.0148556
DUSP8	ENSG00000278165	-1.82287	0.0140312
APOBR	ENSG00000184730	-1.00807	0.0311163
SOCS1	ENSG00000185338	-1.18197	0.037142
TCN2	ENSG00000185339	-1.12444	0.00284231
PARPBP	ENSG00000185480	1.62925	9.12e-05
DLK1	ENSG00000185559	-5.29768	0.0243925
MYBL1	ENSG00000185697	1.05955	0.0311968
NRG3	ENSG00000185737	2.40571	0.00359398
IFIT1	ENSG00000185745	1.63129	0.00449518
KCNQ5	ENSG00000185760	1.36191	0.0387876
ADAMTSL5	ENSG00000185761	-1.19144	0.0302587
PCYT2	ENSG00000185813	-1.26213	3.36e-06
ZNF566	ENSG00000186017	1.06091	0.0390751
ERCC6L	ENSG00000186871	1.65341	0.00150506
TNFRSF18	ENSG00000186891	-1.28017	0.0433256
FANCM	ENSG00000187790	1.40408	0.0322538
WNT7B	ENSG00000188064	4.66714	0.00448381
C19orf35	ENSG00000188305	-2.05452	0.0268372
CERKL	ENSG00000188452	1.37807	0.0126215
IER5L	ENSG00000188483	-1.24874	9.1e-05
FAM111B	ENSG00000189057	1.19639	0.00128823
GAGE2A	ENSG00000189064	3.69768	0.0133647
PLAC9	ENSG00000189129	-1.42957	0.00701925
LCOR	ENSG00000196233	1.63169	0.00277934
ZNF107	ENSG00000196247	1.15555	0.0247311
CACNA1H	ENSG00000196557	-2.4736	0.0456946
XRCC2	ENSG00000196584	1.44696	0.000438836
MMP1	ENSG00000196611	5.46906	6.04e-06
FAM180B	ENSG00000196666	-1.77733	0.0184571
S100A2	ENSG00000196754	1.78853	0.0489595
ZNF239	ENSG00000196793	1.85186	0.00170338
ARID5A	ENSG00000196843	-1.01121	0.000254179
SIGLEC15	ENSG00000197046	3.06315	0.0293204
ZMYM1	ENSG00000197056	1.05859	0.00451221
SLC6A17	ENSG00000197106	-1.75774	0.0231299
CH17.340M24.3	-	-1.08024	9.52e-05
SERPINA1	ENSG00000197249	-1.35054	0.0172682
BLM	ENSG00000197299	1.08065	0.00275386
CFD	ENSG00000197766	-1.72005	0.000785085
S100A6	ENSG00000197956	-1.08142	0.00200443
CD2AP	ENSG00000198087	1.06355	1.2e-06
ZNF485	ENSG00000198298	1.93098	0.00203674
MMP17	ENSG00000198598	-1.10652	0.00761938
MTCO3P12	ENSG00000198744	1.98946	0.00584852
ARHGAP11A	ENSG00000198826	1.14097	0.00149074
SELENOM	ENSG00000198832	-1.02906	0.0424704
LTN1	ENSG00000198862	1.25689	3.09e-06
SHISA4	ENSG00000198892	-1.02952	0.000259742
TGM2	ENSG00000198959	-1.20801	0.00495487
MIR339	ENSG00000199023	-2.02121	0.00386911
SNORA73B	ENSG00000200087	1.25704	0.0148012
Y_RNA.109	-	1.03113	0.0336403
SNORA71C	ENSG00000201512	1.557	0.00648806
X7SK	-	-1.04741	0.00826492
SNORD6	ENSG00000202314	1.54592	0.000644894
METTL10	-	1.13727	0.0111748
LINC00963	ENSG00000204054	-1.05272	1.52e-05
RUFY2	ENSG00000204130	1.17265	0.0180114
ASAH2B	ENSG00000204147	1.40423	0.0258516
TIMM23B	ENSG00000204152	1.09501	0.0135413
CXorf65	ENSG00000204165	1.01523	0.0413456
HSPA1B	ENSG00000232804	-1.02319	0.0205189
CFI	ENSG00000205403	-1.35823	0.0265819
GAGE1	ENSG00000205777	2.76379	0.0124131
PLPP6	ENSG00000205808	1.07563	0.0188381
SNORD60.1	-	1.61086	0.0309955
RNU6.26P	-	1.80798	0.0449601
SNORA66	ENSG00000207523	1.34809	0.0282352
MIR635	ENSG00000207561	-1.41638	5.72e-05
MIR590	ENSG00000207741	1.41446	0.00736498
SNORD83A	ENSG00000209482	1.63048	0.0116987
IGKV6.21	-	-4.79774	0.0279478
IGLV4.60	-	-2.46602	0.0445076
IGLV1.40	-	-2.48912	0.0070077
IGLV3.19	-	-2.40972	0.0258271
IGLV2.14	-	-2.17363	0.0150558
IGHG4	ENSG00000277016	-2.03818	0.0124642
IGHJ2	ENSG00000282342	-2.51007	0.0447716
IGHD2.2	-	-5.25209	0.00573131
IGHV4.34	-	-2.28964	0.00264271
IGHV1.69	-	-2.26448	0.0468315
SNORD17	ENSG00000212232	1.15597	0.00633289
RP11.312J18.5	-	1.46813	0.00292106
RP11.64B16.2	-	-2.80868	0.000442777
AC093724.2	-	1.23573	0.0289403
HNRNPA3P6	ENSG00000213300	1.25683	0.0147079
CHUK	ENSG00000213341	1.02332	0.000285147
FTH1P3	ENSG00000213453	-1.03063	0.0486334
FIRRE	ENSG00000213468	1.40386	0.0258277
RP11.252A24.2	-	1.40398	0.0258367
RP11.726G1.1	-	-1.27625	0.0145319
DDX12P	ENSG00000214826	1.36248	0.0111842
FAM8A6P	ENSG00000218772	-5.48251	0.0194915
RP11.420L9.2	-	-1.22043	0.0437711
SNORA11.1	-	1.02165	0.0497806
C19orf73	ENSG00000221916	-1.42015	0.0290241
AC112721.1	-	4.0568	0.0433576
SNORD12B	ENSG00000222365	2.09392	0.000499226
RNU4.47P	-	-1.59376	0.00136785
IGLV9.49	-	4.132	0.00768547
TINCR	ENSG00000223573	-3.69447	0.00176488
RP11.467L13.5	-	3.72774	0.0183767
ENTPD3.AS1	-	-1.19689	0.0448582
RP11.98L5.4	-	-4.20155	0.0305792
MIR3681HG	ENSG00000224184	1.97016	0.0183989
LINC01272	-	-1.80798	0.000187456
GAGE12J	ENSG00000224659	2.98071	0.0387048
RP11.535M15.1	-	-1.53802	0.0321648
SNORA71A	ENSG00000225091	1.63361	0.00752231
RP11.429E11.2	-	-2.42525	0.0308193
C2CD4D	ENSG00000225556	-1.24477	0.0233358
MTND2P28	ENSG00000225630	-1.06223	0.00612524
UPK1A.AS1	-	-1.92351	0.0289403
FTLP3	ENSG00000226608	-1.33873	0.000388681
RP11.279N8.1	-	-1.55588	0.0494283
FNDC10	ENSG00000228594	-2.38776	6.35e-06
CALM2P2	ENSG00000229097	1.83836	0.00516631
RP4.580N22.2	-	-1.36621	0.0352407
MTCO2P12	ENSG00000229344	-3.0669	4.34e-06
KHSRPP1	ENSG00000229835	-2.23313	0.0236046
YWHAZP3	ENSG00000229932	1.40559	0.0467847
RPL10P6	ENSG00000230076	-3.20878	0.00186741
ANKRD18B	ENSG00000230453	1.26973	0.0426505
PSMG3.AS1	-	-1.08596	0.0207444
DLEU2	ENSG00000231607	1.56879	0.0174691
FTLP2	ENSG00000232368	-1.39268	0.00912123
RP4.730K3.3	-	-1.37584	0.0237338
SLCO4A1.AS1	-	-1.4652	0.0238513
GPX1	ENSG00000233276	-1.03514	2.49e-05
RP11.295G20.2	-	-1.09147	0.00778124
ERVWE2	-	-4.23551	0.049952
LINC01503	ENSG00000233901	-1.64783	0.00192267
RPL10P9	ENSG00000233913	-2.35971	0.000116234
LINC01505.1	-	-1.72927	0.0494038
FOXP4.AS1	-	1.35027	0.0270005
RP11.503C24.1	-	1.7277	0.0229552
AC104667.3	-	-1.38681	0.014413
AC068580.6	-	-1.55655	0.0160701
C19orf81	ENSG00000235034	-1.22132	0.0437956
TECRP1	ENSG00000235043	-1.2221	0.00192497
SNORA71B	ENSG00000235408	1.8324	0.00235892
AC073046.25	-	1.50862	0.019401
MSC.AS1	-	1.14602	0.0482494
NFAM1	ENSG00000235568	-1.11644	0.0463954
NUS1P1	ENSG00000235636	1.2356	0.0298308
AC009237.11	-	1.16796	0.0343159
RP4.785G19.2	-	1.01031	0.0463954
RP11.569G13.2	-	2.85952	0.00597986
LINC01502	ENSG00000237339	-5.34759	0.00208053
PRSS56	ENSG00000237412	-5.89262	0.00315166
PYY2	ENSG00000237575	-3.61867	0.0199497
TCONS_00029157	-	-1.27116	0.0113986
RP11.305M3.2	-	-1.47198	0.0399697
MID1IP1.AS1	-	1.13736	0.0113825
AP001469.9	-	1.93012	0.00260909
TNFSF12	ENSG00000239697	-1.15546	2.99e-05
RP11.293A21.1	-	-1.99802	0.0113986
LINC00973	ENSG00000240476	2.33139	0.0416749
AQP1	ENSG00000240583	-1.60883	0.00259932
RPL23AP64	ENSG00000240970	1.4009	0.0324582
NSUN6	ENSG00000241058	1.22716	0.00118111
MCRIP2P1	ENSG00000241418	1.502	0.0292224
RP11.381E24.1	-	1.83202	0.00915142
SNHG3	ENSG00000242125	1.09418	0.000257185
RP13.463N16.6	-	2.18293	0.0324582
C4orf48	ENSG00000243449	-1.63164	1.22e-06
IFITM10	ENSG00000281618	-2.06289	3.42e-05
RP11.1398P2.1	-	-1.39324	0.0174588
CEBPA	ENSG00000245848	-1.42987	0.0123004
SNHG10	ENSG00000247092	1.08488	0.0455741
CTD.2083E4.6	-	-1.43693	0.0422123
RP11.279O9.4	-	-1.30099	0.0229279
RP11.177C12.1	-	1.40402	0.0147079
RP11.124N2.1	-	-1.66242	0.0444408
MRPS31P4	ENSG00000250299	1.1124	0.0459074
RP11.71E19.1	-	-1.22903	0.0440889
RP11.113I22.1	-	2.93819	0.0407986
RNU2.27P	-	1.18902	0.00803821
IGHV1.67	-	-2.93828	0.0465841
IGLV1.41	-	-3.67356	0.0358045
IGHV3.19	-	5.15999	0.0375429
IGHV3.63	-	4.45319	0.0349903
IGHV1.12	-	-4.66607	0.00365398
RP11.27G22.1	-	2.24501	0.00473394
IGLL5	ENSG00000254709	-2.11401	0.0179047
RP11.109L13.1	-	-2.24355	0.000246658
AGAP2.AS1	-	-1.11568	0.000636583
RP11.366L20.3	-	3.23855	0.0111038
RP11.424C20.2	-	1.47465	0.0309955
RP11.417L19.2	-	1.50308	0.0434996
RP11.570L15.1	-	3.22342	0.0358922
LINC00239	ENSG00000258512	-1.47666	0.0248475
HNRNPCP1	ENSG00000258900	1.10781	0.0194336
CTD.2128A3.2	-	2.41723	0.0300618
RP11.529H20.3	-	1.33102	0.0459186
RP11.417E7.2	-	-2.74195	0.0224094
VPS9D1.AS1	-	1.12126	0.0287823
TPBGL	ENSG00000261594	-2.90851	0.000816534
CTB.31N19.3	-	2.36962	0.0305937
MIA	ENSG00000261857	-1.41304	0.00470914
EIF1P4	ENSG00000262154	1.71054	0.0245002
AF001548.5	-	-1.3551	0.00227031
RP13.650J16.1	-	-1.37973	0.0241633
AC010761.8	-	1.48377	0.00448381
CTD.2510F5.4	-	1.07144	7.7e-05
MIR3176	ENSG00000266235	1.24541	0.0171411
RP11.635N19.1	-	-1.22717	0.00831522
AC007229.3	-	1.40367	0.0258131
CTD.2619J13.16	-	1.48229	0.0316073
AC006262.5	-	-2.63021	0.0416675
RP11.34P13.15	-	-1.67915	0.0283108
U62631.5	-	1.65211	0.0260806
AC008982.2	-	2.38816	0.0111274
RP11.589N15.2	-	-1.06543	0.0433256
RP11.797A18.6	-	1.55951	0.0301439
RP11.420L9.5	-	-1.13447	0.000984261
RP11.359E10.1	-	-1.19952	0.00730621
RP11.2E11.9	-	-1.82632	0.0233
MMP28	ENSG00000271447	-1.96187	0.0279061
CTA.363E19.2	-	1.74526	0.00582365
CTD.2376I4.2	-	-1.48858	0.035716
AP000569.9	-	-1.75545	0.025421
RP11.20I20.4	-	-1.63094	0.018658
RP11.107N15.1	-	-1.67327	0.0440889
RP11.313P22.1	-	-1.64037	0.0163811
AC144831.3	-	-1.76572	0.00400155
NUDT18	ENSG00000275074	-1.02846	0.000271317
CCL18	ENSG00000278006	-1.93157	0.00206981
RP11.334C17.6	-	-1.24516	0.0176708
UHRF1	ENSG00000276043	1.2661	0.000168701
CTD.2012K14.8	-	-1.39269	0.0395403
RP11.872J21.5	-	1.52324	0.0126765
MIR6835	ENSG00000276404	1.95419	0.00201535
RP11.164P12.5	-	-2.27281	0.00533999
RP11.278J6.4	-	-1.22173	0.0438145
RP5.1180D12.1	-	1.55392	0.00178446
RP11.5O17.1	-	-1.60478	0.021447
AC087350.1	-	1.81385	0.00653167

## Sheet: DEGs-Metabolic enzymes-TCGA
Gene	Ensembl ID	logFC	FDR
CYP26A1	ENSG00000095596	-2.88609	0.0111813
TKTL1	ENSG00000007350	-2.67337	0.0333157
BCAT1	ENSG00000060982	-2.0881	0.00910432
DHRS2	ENSG00000100867	-2.038	0.0395507
ATP8A1	ENSG00000124406	-2.0277	0.00670663
SLC38A1	ENSG00000111371	-1.97227	0.0103009
KCNJ13	ENSG00000115474	-1.93994	0.0474475
DCT	ENSG00000080166	-1.83198	0.0459186
SLC35F2	ENSG00000110660	-1.82389	0.00331424
IPMK	ENSG00000151151	-1.79582	0.000226309
KCNK2	ENSG00000082482	-1.77061	0.0103232
CYP7B1	ENSG00000172817	-1.68426	0.00471138
DGKH	ENSG00000102780	-1.52701	0.0154677
ALG10	ENSG00000139133	-1.50201	0.0283883
HAS2	ENSG00000170961	-1.48488	0.0333568
B3GALT1	ENSG00000172318	-1.46907	0.0274262
AK3	ENSG00000147853	-1.41357	0.000179674
PCBD2	ENSG00000132570	-1.40466	0.0258827
ASAH2B	ENSG00000204147	-1.40423	0.0258516
CERKL	ENSG00000188452	-1.37807	0.0126215
KCNQ5	ENSG00000185760	-1.36191	0.0387876
MTAP	ENSG00000099810	-1.25224	0.00717799
L2HGDH	ENSG00000087299	-1.20064	0.00955788
ELOVL6	ENSG00000170522	-1.16098	0.00191341
AGMAT	ENSG00000116771	-1.1543	0.0296018
AADAT	ENSG00000109576	-1.125	0.0179047
PPAT	ENSG00000128059	-1.11867	1.32e-05
ALG10B	ENSG00000175548	-1.09295	0.0439079
ATP11C	ENSG00000101974	-1.08183	0.00134112
UGCG	ENSG00000148154	-1.07255	0.00273996
LYPLA1	ENSG00000120992	-1.03866	5.55e-05
GNPNAT1	ENSG00000100522	-1.02054	0.000177198
GSTP1	ENSG00000084207	1.01234	0.00906997
SLC15A3	ENSG00000110446	1.01579	0.0332201
UPP1	ENSG00000183696	1.01637	0.00168327
COX4I2	ENSG00000131055	1.01848	0.044326
GBA	ENSG00000262446	1.01855	0.000104321
TRPM2	ENSG00000142185	1.01873	0.0184571
ABHD4	ENSG00000100439	1.02582	3.99e-05
NUDT18	ENSG00000275074	1.02846	0.000271317
GPX1	ENSG00000233276	1.03514	2.49e-05
G6PD	ENSG00000160211	1.03529	4.79e-06
SLC46A3	ENSG00000139508	1.0378	0.022829
DCXR	ENSG00000169738	1.04951	0.000304541
DHRS3	ENSG00000162496	1.05295	0.00505534
PIGZ	ENSG00000119227	1.05833	0.0242511
ALDH3B1	ENSG00000006534	1.06228	0.00489731
RENBP	ENSG00000102032	1.06861	0.00374999
AGPAT2	ENSG00000169692	1.08427	9.38e-05
HSD3B7	ENSG00000099377	1.08822	0.00761583
PAM	ENSG00000145730	1.08911	0.0496319
SLC1A4	ENSG00000115902	1.10939	0.00715264
TCN2	ENSG00000185339	1.12444	0.00284231
SLC37A2	ENSG00000134955	1.1313	0.00594155
KCNQ1	ENSG00000282076	1.13176	0.0191422
SLC2A6	ENSG00000160326	1.13748	0.0261383
TPCN2	ENSG00000162341	1.14157	0.0086221
CA11	ENSG00000063180	1.17065	0.000457369
ATP6AP1	ENSG00000071553	1.19954	3.65e-11
NNMT	ENSG00000166741	1.21933	0.014758
FN3K	ENSG00000167363	1.23026	0.000745781
PCYT2	ENSG00000185813	1.26213	3.36e-06
TTYH3	ENSG00000136295	1.26472	0.000263613
ARSG	ENSG00000141337	1.29553	0.000894101
SLC1A5	ENSG00000105281	1.31187	0.00159137
CKB	ENSG00000166165	1.33424	0.0290711
HMOX1	ENSG00000100292	1.35476	0.000496508
SOD3	ENSG00000109610	1.35543	0.0315819
FBP1	ENSG00000165140	1.40391	0.0127993
KCNAB2	ENSG00000069424	1.48188	0.0100987
SLC22A18	ENSG00000276130	1.48628	2.79e-06
NQO1	ENSG00000181019	1.50757	0.000664333
ITPKB	ENSG00000143772	1.56587	9.1e-05
NPR1	ENSG00000169418	1.58036	0.0250597
ABCD1	ENSG00000101986	1.58961	7.61e-05
AQP1	ENSG00000240583	1.60883	0.00259932
COX6A2	ENSG00000156885	1.66008	0.0397556
SDS	ENSG00000135094	1.70242	0.00170157
SLC6A17	ENSG00000197106	1.75774	0.0231299
PTGDS	ENSG00000107317	1.76672	0.027191
AQP3	ENSG00000165272	1.77497	0.00781321
EPHX1	ENSG00000143819	1.79387	1.77e-08
SLC6A12	ENSG00000111181	1.79816	0.0369111
B3GNT8	ENSG00000177191	2.05131	0.00534435
KCNJ5	ENSG00000120457	2.10313	0.0258367
KCNMB4	ENSG00000135643	2.24585	0.016032
ALOX15B	ENSG00000179593	2.33421	0.0288679
DHDH	ENSG00000104808	2.41405	0.000644894
KCNK1	ENSG00000135750	2.45709	0.0199287
CACNA1H	ENSG00000196557	2.4736	0.0456946
SLC27A3	ENSG00000263163	2.63303	3.4e-09
SLC7A4	ENSG00000099960	2.94047	0.0315488
MGAT5B	ENSG00000167889	2.98169	2.89e-05
OCA2	ENSG00000277361	3.0468	0.0179047
HS3ST2	ENSG00000122254	3.33412	0.000642304
ALDH3B2	ENSG00000132746	3.56237	0.0137614
CHIT1	ENSG00000133063	3.64362	0.0102883
CHRNA1	ENSG00000138435	4.04164	4.5e-05
ALDH1A2	ENSG00000128918	4.06842	0.0429446
CHI3L1	ENSG00000133048	5.29286	8.87e-08
